# Supplementary material for: Rheumatoid arthritis and adverse pregnancy outcomes: a bidirectional two-sample mendelian randomization study
Source: BMC Pregnancy Childbirth. 2024 Jul 31;24:517. doi: 10.1186/s12884-024-06698-3 (PMC11293129; doi:10.1186/s12884-024-06698-3)
Supplement: Supplementary file 2 — Supplementary Material 2 [file 12884_2024_6698_MOESM2_ESM.xlsx]

## Sheet: Table S1
Table S1: Summary information for SNPs that were used as genetic instruments for MR analyses of Rheumatoid arthritis in European populations.
SNP	EA	NEA	Chr	Pos1	Gene	EAF	Beta	SE	P	R2	F	N2
rs12918327	T	C	16	30626616	ZNF689	0.112	0.087	0.016	3.04e-08	0.001	87.137	58284
rs10911902	T	C	1	186632317	PTGS2	0.125	-0.085	0.015	2.36e-08	0.002	91.356	58284
rs62422878	T	C	6	106676470	AL022067.1, ATG5	0.088	0.104	0.018	3.57e-09	0.002	100.671	58284
rs2918392	C	T	5	10704797	DAP	0.694	0.067	0.012	4.62e-08	0.002	110.688	58284
rs660442	A	G	11	64042997	BAD, GPR137	0.094	-0.107	0.018	1.11e-09	0.002	112.805	58284
rs4795400	T	C	17	38067020	GSDMB	0.245	0.074	0.012	5.86e-10	0.002	119.339	58284
rs1538981	T	C	10	31411355	ZNF438	0.357	0.067	0.011	4.42e-09	0.002	120.692	58284
rs7206670	T	G	16	11833886	TXNDC11	0.385	0.07	0.012	4.14e-09	0.002	135.967	58284
rs12126142	A	G	1	154425456	IL6R	0.297	-0.075	0.012	1.01e-10	0.002	137.561	58284
rs3761959	T	C	1	157669278	FCRL3	0.307	0.074	0.012	9.64e-11	0.002	137.571	58284
rs4602367	G	A	3	17053499	PLCL2	0.697	0.075	0.012	1.76e-10	0.002	138.75	58284
rs1595260	T	A	14	69267695	ZFP36L1	0.785	0.085	0.013	2.29e-11	0.002	140.762	58284
rs28411352	T	C	1	38278579	MTF1	0.18	0.091	0.014	1.66e-11	0.002	144.272	58284
rs2275806	A	G	10	8095340	GATA3	0.436	-0.073	0.012	2.51e-09	0.003	151.061	58284
rs244685	G	T	5	133423890	TCF7	0.788	-0.089	0.014	6.04e-10	0.003	154.439	58284
rs3806624	G	A	3	27764623	EOMES	0.765	0.086	0.013	3.94e-11	0.003	156.302	58284
rs34502849	A	G	11	72411787	ARAP1	0.247	-0.085	0.014	1.07e-09	0.003	157.559	58284
rs5754104	A	G	22	21916361	UBE2L3	0.232	0.089	0.014	1.36e-10	0.003	165.198	58284
rs740122	A	G	7	28166442	JAZF1	0.419	-0.078	0.013	5.37e-09	0.003	174.08	58284
rs12466919	T	C	2	61092858	REL	0.173	0.103	0.015	1.59e-11	0.003	175.982	58284
rs61828284	T	C	1	173299743	TNFSF4	0.039	-0.202	0.035	6.33e-09	0.003	176.69	58284
rs1234313	G	A	1	173166247	TNFSF4	0.608	0.08	0.013	1.9e-09	0.003	177.086	58284
rs10435844	T	G	9	123668199	TRAF1	0.494	-0.078	0.012	9.73e-11	0.003	179.645	58284
rs1355208	G	A	2	30445322	LBH	0.638	0.082	0.012	6.77e-12	0.003	180.759	58284
rs9943599	T	C	11	9752741	SWAP70	0.355	0.083	0.013	2.7e-10	0.003	184.334	58284
rs3134883	A	G	10	6100725	IL2RA	0.207	0.099	0.013	1.98e-15	0.003	188.182	58284
rs9927316	G	C	16	86016401	IRF8	0.284	0.091	0.014	2.3e-11	0.003	195.086	58284
rs8126756	C	T	21	34775444	IFNGR2	0.546	-0.082	0.014	1.81e-09	0.003	196.362	58284
rs502919	C	T	10	6517167	PRKCQ	0.435	0.083	0.013	6.17e-10	0.003	197.541	58284
rs11574914	A	G	9	34710338	CCL21	0.151	0.115	0.015	9.92e-15	0.003	199.665	58284
rs7097397	A	G	10	50025396	WDFY4	0.4	-0.085	0.012	1.42e-12	0.003	201.391	58284
rs2258734	A	G	1	2483961	TNFRSF14	0.299	-0.092	0.012	6.04e-14	0.004	207.939	58284
rs4963581	A	G	12	24813281	BCAT1	0.511	0.086	0.016	3.75e-08	0.004	214.21	58284
rs2076616	G	A	1	17412501	PADI2	0.61	-0.089	0.014	6.2e-11	0.004	218.046	58284
rs42034	G	A	7	92239144	CDK6	0.465	0.087	0.015	1.28e-08	0.004	220.826	58284
rs9405192	A	G	6	382537	IRF4	0.4	-0.089	0.014	9.26e-11	0.004	222.345	58284
rs7170107	T	C	15	70010647	RPLP1	0.121	0.137	0.016	6.11e-18	0.004	232.921	58284
rs28421442	A	T	2	74219615	TET3	0.157	-0.123	0.021	7.86e-09	0.004	235.749	58284
rs2847297	G	A	18	12797694	PTPN2	0.52	0.09	0.012	2.65e-14	0.004	238.219	58284
rs12530098	T	C	6	14107197	CD83	0.122	0.138	0.02	1.35e-11	0.004	239.959	58284
rs1883832	C	T	20	44746982	CD40	0.748	0.105	0.013	1.13e-16	0.004	243.988	58284
rs9532434	C	T	13	40355913	COG6	0.796	0.114	0.013	1.94e-19	0.004	247.394	58284
rs11123811	C	T	2	100760172	AFF3	0.651	-0.1	0.011	2.01e-18	0.004	263.305	58284
rs13103285	T	C	4	10726520	CLNK	0.402	0.099	0.013	4.29e-14	0.005	275.334	58284
rs1893592	C	A	21	43855067	UBASH3A	0.461	-0.098	0.013	1.48e-13	0.005	277.222	58284
rs4409785	C	T	11	95311422	FAM76B	0.434	0.098	0.017	7.85e-09	0.005	277.402	58284
rs2073609	C	T	21	45707976	AIRE	0.36	0.103	0.018	1.47e-08	0.005	285.725	58284
rs1858037	A	T	2	65598300	SPRED2	0.407	-0.101	0.013	1.14e-14	0.005	289.642	58284
rs6011186	T	C	20	62484008	ABHD16B	0.334	-0.107	0.017	3.19e-10	0.005	300.717	58284
rs146305655	A	G	6	32268953	C6orf10	0.014	-0.438	0.045	3.29e-22	0.005	312.383	58284
rs34046593	A	G	4	26111593	RBPJ	0.157	0.142	0.017	7.17e-17	0.005	314.123	58284
rs212389	A	G	6	159489791	TAGAP	0.43	0.106	0.015	6.66e-13	0.005	321.509	58284
rs3087243	A	G	2	204738919	CTLA4	0.226	-0.126	0.012	3.32e-24	0.006	326.037	58284
rs1950897	T	C	14	68760141	RAD51B	0.518	0.107	0.014	1.02e-13	0.006	334.499	58284
rs9693589	A	G	8	11348961	BLK	0.401	0.113	0.013	1.5e-18	0.006	357.682	58284
rs71508903	T	C	10	63779871	ARID5B	0.169	0.149	0.014	3.13e-25	0.006	364.061	58284
rs6479800	C	G	10	64036881	RTKN2	0.406	0.12	0.018	3.01e-11	0.007	408.968	58284
rs114508013	A	G	6	31868765	C2, ZBTB12	0.015	0.488	0.044	1.82e-28	0.007	410.315	58284
rs7749323	A	G	6	138230389	TNFAIP3	0.046	0.284	0.025	3.47e-29	0.007	414.911	58284
rs11889341	T	C	2	191943742	STAT4	0.211	0.147	0.013	4.32e-30	0.007	420.353	58284
rs8032939	C	T	15	38834033	RASGRP1	0.613	0.124	0.012	4.47e-24	0.007	431.264	58284
rs11754264	C	T	6	29931663	HLA-A	0.274	-0.136	0.019	1.88e-12	0.007	431.611	58284
rs3757387	C	T	7	128576086	IRF5	0.559	0.124	0.014	1.87e-19	0.008	442.425	58284
rs2301888	A	G	1	17672730	PADI4	0.385	-0.128	0.012	3.75e-26	0.008	457.027	58284
rs2069235	A	G	22	39747780	SYNGR1	0.377	0.13	0.014	1.69e-20	0.008	463.543	58284
rs76153210	T	C	6	44284508	RP11-444E17.6	0.205	0.16	0.021	6.83e-15	0.008	488.028	58284
rs7731626	A	G	5	55444683	ANKRD55	0.167	-0.196	0.018	1.94e-26	0.011	626.76	58284
rs1571878	T	C	6	167540842	CCR6	0.395	-0.154	0.012	4.13e-40	0.011	667.445	58284
rs2233424	T	C	6	44233921	NFKBIE	0.193	0.196	0.019	6.49e-26	0.012	709.655	58284
rs71565312	A	G	6	32179319	NOTCH4	0.015	0.699	0.04	1.11e-67	0.014	831.062	58284
rs3025669	G	C	6	29506431	UBD	0.161	-0.253	0.022	2.91e-30	0.017	1026.25	58284
rs4717901	C	A	7	74016979	GTF2IRD1	0.194	0.249	0.035	9.52e-13	0.019	1151.94	58284
rs117026326	T	C	7	74126034	GTF2I	0.111	0.381	0.042	2.45e-19	0.029	1723.13	58284
rs6679677	A	C	1	114303808	RSBN1	0.056	0.591	0.023	1.41e-145	0.037	2246.5	58284
rs139395255	G	A	6	31449736	MICB	0.184	0.383	0.024	8.68e-60	0.044	2688.78	58284
rs9271365	G	T	6	32586794	HLA-DQA1	0.586	0.489	0.013	1e-200	0.116	7644.37	58284
rs5020946	T	G	6	32450089	HLA-DRB5	0.412	0.652	0.017	1e-200	0.206	15115	58284
rs115521560	C	A	6	32019382	TNXB	0.524	0.788	0.036	1.29e-103	0.31	26136.4	58284
1 Position based on GRCh38.p7. 2 N refers to the sample size of the initial GWAS from which the genetic variants were selected. Abbreviations: SNPs: single nucleotide polymorphisms; MR: Mendelan randomization; NEA: non-effect allele; EA: effect allele; chr: chromosome; EAF: effect allele frequency; pos: position; SE: standard error.

## Sheet: Table S2
Table S2. The complementary MR analyses results of the causal effects of RA on APOs in European populations.
Exposure	Outcome	No of SNPs	Method	OR (95%CI)	P-value
Rheumatoid arthritis	Gestational hypertension	52	IVW	1.04(1.02-1.06)	9.89e-05
			MR Egger	1.04(1.01-1.08)	0.005
			Weighted median	1.06(1.03-1.09)	7.71e-05
			Simple mode	1.06(0.99-1.13)	0.102
			Weighted mode	1.05(1.03-1.08)	0
	gestational diabetes	71	IVW	1.00(0.97-1.04)	0.926
			MR Egger	1.01(0.92-1.11)	0.82
			Weighted median	0.99(0.95-1.04)	0.833
			Simple mode	0.95(0.85-1.07)	0.422
			Weighted mode	0.99(0.91-1.08)	0.852
	Preeclamupsia	76	IVW	1.06(1.01-1.11)	6.47e-05
			MR Egger	1.06(1.02-1.11)	0.026
			Weighted median	1.06(1.03-1.10)	0.007
			Simple mode	1.08(0.97-1.19)	0.155
			Weighted mode	1.08(1.04-1.12)	0.00032
	Hyperemesis gravidarum	78	IVW	1.04(0.99-1.09)	0.115
			MR Egger	1.01(0.94-1.08)	0.767
			Weighted median	1.02(0.95-1.10)	0.522
			Simple mode	1.01(0.86-1.18)	0.921
			Weighted mode	1.04(0.98-1.10)	0.241
	Ectopic pregnancy	73	IVW	1.04(0.99-1.09)	0.115
			MR Egger	1.01(0.94-1.08)	0.767
			Weighted median	1.02(0.95-1.10)	0.522
			Simple mode	1.01(0.86-1.18)	0.921
			Weighted mode	1.04(0.98-1.10)	0.241
	Fetal growth restriction	78	IVW	1.08(1.04-1.12)	7.2e-05
			MR Egger	1.10(1.05-1.17)	0.000477
			Weighted median	1.08(1.02-1.14)	0.004
			Simple mode	1.03(0.93-1.15)	0.526
			Weighted mode	1.08(1.03-1.13)	0.001
	Preterm delivery	78	IVW	1.04(1.01-1.07)	0.001
			MR Egger	1.06(1.02-1.10)	0.001
			Weighted median	1.05(1.01-1.09)	0.006
			Simple mode	1.03(0.95-1.11)	0.494
			Weighted mode	1.05(1.02-1.08)	0.001
	spontaneous abortion	76	IVW	0.99(0.97-1.01)	0.347
			MR Egger	1.02(0.98-1.06)	0.289
			Weighted median	1.00(0.97-1.03)	0.952
			Simple mode	1.00(0.93-1.08)	0.956
			Weighted mode	1.00(0.97-1.03)	0.987
IVW: inverse-variance weighting.

## Sheet: Table S3
Table S3. Inferring casual relationships of RA on APOs using cML-MA-BIC method in European populations.
Outcome	No of SNPs	OR (95%CI)	P-value
Gestational hypertension	52	1.04(1.02-1.06)	3.32e-05
Gestational diabetes	71	1.04(0.99-1.06)	0.092
Pre-eclampsia	76	1.05(1.03-1.08)	0.000112
Hyperemesis gravidarum	78	1.04(0.99-1.08)	0.112
Ectopic pregnancy	73	0.99(0.96-1.02)	0.455
Fetal growth restriction	78	1.08(1.04-1.12)	4.07115e-05
Preterm delivery	78	0.99(0.98-1.02)	0.944
Spontaneous abortion	76	1.04(1.01-1.06)	0.002

## Sheet: Table S4
Table S4. Sensitivity analyses using Cochran's Q test, MR-Egger and MRPROSSO for the Mendelian randomization analysis in European populations.
exposure	Outcome	No of SNPs	Heterogeneity		Pleiotropy			MR-PRESSO
			Cochran's Q statistic	P-value	MR-Egger intercept	SE	P-value	Global Test	P-value
Rheumatoid arthritis	Gestational hypertension	52	57.556	0.216	-0.001	0.003	0.765	60.471	0.254
Rheumatoid arthritis	Gestational diabetes	71	80.844	0.156	-0.001	0.005	0.835	88.453	0.088
Rheumatoid arthritis	Pre-eclampsia	76	89.507	0.106	0.002	0.004	0.689	94.653	0.11
Rheumatoid arthritis	Hyperemesis gravidarum	78	81.84	0.303	0.007	0.006	0.292	85.55	0.31
Rheumatoid arthritis	Ectopic pregnancy	73	91.145	0.054	-0.001	0.005	0.891	93.407	0.09
Rheumatoid arthritis	Fetal growth restriction	78	78.077	0.413	-0.006	0.005	0.205	80.992	0.444
Rheumatoid arthritis	Preterm delivery	78	78.908	0.387	-0.005	0.003	0.132	92.196	0.167
Rheumatoid arthritis	Spontaneous abortion	76	83.401	0.213	-0.006	0.003	0.053	94.9	0.094

## Sheet: Table S5
Table S5. Summary information for SNPs that were used as genetic instruments for MR analyses of APOs in European populations.
exposure	SNPs	EA	NEA	Chr	Pos1	Gene	EAF	Beta	SE	P	R2	F	N
Gestational hypertension	rs1148476	T	C	1	12126740	TNFRSF8	0.753	0.07	0.014	1.05e-06	0.002	349.203	210870
Gestational hypertension	rs12123921	C	T	1	11730997	AGTRAP	0.255	-0.078	0.014	2.99e-08	0.002	493.55	210870
Gestational hypertension	rs12136560	C	G	1	56252443	PLPP3	0.255	0.07	0.014	4.17e-07	0.002	344.875	210870
Gestational hypertension	rs12567649	T	C	1	6700137	DNAJC11	0.249	-0.067	0.014	2.99e-06	0.002	384.002	210870
Gestational hypertension	rs4142025	G	A	1	177911780	SEC16B	0.418	-0.062	0.012	5.22e-07	0.002	390.027	210870
Gestational hypertension	rs7520537	G	A	1	12054235	TNFRSF8	0.277	0.064	0.013	2.17e-06	0.002	399.44	210870
Gestational hypertension	rs11681248	C	T	2	136062506	CXCR4	0.619	0.088	0.013	2.77e-12	0.002	504.628	210870
Gestational hypertension	rs12991491	A	G	2	174716134	CHRNA1	0.174	-0.084	0.016	3.06e-07	0.004	780.698	210870
Gestational hypertension	rs2704368	A	G	2	163587293	FIGN	0.837	-0.076	0.016	2.28e-06	0.002	337.923	210870
Gestational hypertension	rs7589428	A	G	2	43334632	THADA	0.49	-0.069	0.012	1.42e-08	0.002	430.989	210870
Gestational hypertension	rs17076518	T	G	3	44229345	TOPAZ1	0.148	-0.081	0.017	3.66e-06	0.002	338.985	210870
Gestational hypertension	rs9814184	C	T	3	14877184	FGD5	0.13	0.084	0.018	2.08e-06	0.002	344.621	210870
Gestational hypertension	rs10857147	A	T	4	80259918	FGF5	0.314	0.116	0.013	4.02e-19	0.006	1232.22	210870
Gestational hypertension	rs7684187	G	A	4	122420004	ADAD1	0.845	0.081	0.017	2.68e-06	0.002	357.971	210870
Gestational hypertension	rs77249653	A	T	4	147528621	EDNRA	0.027	-0.188	0.04	1.9e-06	0.002	389.087	210870
Gestational hypertension	rs4413520	A	C	5	107064906	EFNA5	0.927	-0.113	0.023	6.5e-07	0.002	380.115	210870
Gestational hypertension	rs61664083	G	A	5	26348036	CDH9	0.055	-0.132	0.028	1.93e-06	0.002	370.086	210870
Gestational hypertension	rs11155986	C	T	6	154612037	CNKSR3	0.289	-0.071	0.013	1.49e-07	0.002	373.546	210870
Gestational hypertension	rs2207396	G	A	6	152061247	ESR1	0.233	-0.07	0.014	1.23e-06	0.002	436.978	210870
Gestational hypertension	rs330904	T	G	8	9134315	PPP1R3B	0.764	-0.071	0.014	5.01e-07	0.002	388.746	210870
Gestational hypertension	rs73239429	G	A	8	27221565	STMN4	0.262	-0.069	0.014	6.79e-07	0.001	303.794	210870
Gestational hypertension	rs7388321	G	C	8	18081634	ASAH1	0.971	-0.159	0.034	3.58e-06	0.002	393.275	210870
Gestational hypertension	rs139906441	G	A	9	33171765	B4GALT1	0.025	-0.191	0.041	2.82e-06	0.002	374.68	210870
Gestational hypertension	rs3003571	G	T	9	128207407	DNM1	0.905	-0.106	0.02	1.64e-07	0.002	405.083	210870
Gestational hypertension	rs12258967	C	G	10	18439030	CACNB2	0.222	-0.078	0.015	1.6e-07	0.002	444.884	210870
gestational diabetes	rs10466351	C	T	11	92964815	MTNR1B	0.382	0.29	0.013	2.06e-107	0.04	8731.88	210870
gestational diabetes	rs10814911	A	G	9	4278997	GLIS3	0.333	-0.072	0.014	3.16e-07	0.002	481.86	210870
gestational diabetes	rs11020000	G	A	11	92564227	FAT3	0.025	0.214	0.04	8.63e-08	0.002	466.604	210870
gestational diabetes	rs1156495	T	C	1	90360836	ZNF326	0.29	-0.066	0.015	4.74e-06	0.002	384.594	210870
gestational diabetes	rs117848761	G	A	12	48510896	OR8S1	0.088	-0.111	0.024	2.96e-06	0.002	414.86	210870
gestational diabetes	rs118096380	A	C	21	24304818	MRPL39	0.014	0.259	0.053	8.24e-07	0.002	387.07	210870
gestational diabetes	rs11927367	G	A	3	123000000	ADCY5	0.303	-0.076	0.015	2.15e-07	0.002	513.775	210870
gestational diabetes	rs12289031	A	C	11	93541098	SMCO4	0.29	0.075	0.014	1.79e-07	0.002	491.851	210870
gestational diabetes	rs12663869	C	T	6	98093187	POU3F2	0.029	0.185	0.037	8.01e-07	0.002	405.119	210870
gestational diabetes	rs1333051	A	T	9	22136490	RP11-145E5.5	0.115	-0.107	0.021	3.86e-07	0.002	493.999	210870
gestational diabetes	rs1402837	C	T	2	169000000	SPC25	0.17	0.097	0.017	1.41e-08	0.003	566.592	210870
gestational diabetes	rs141865255	T	G	11	91839178	FAT3	0.043	0.163	0.031	1.26e-07	0.002	465.988	210870
gestational diabetes	rs143687592	A	T	7	314353	FAM20C	0.155	0.084	0.018	3.49e-06	0.002	387.635	210870
gestational diabetes	rs143769538	C	G	8	3692241	CSMD1	0.039	-0.164	0.035	3.51e-06	0.002	427.298	210870
gestational diabetes	rs146228963	A	G	11	93004681	MTNR1B	0.083	-0.143	0.025	6.63e-09	0.003	658.932	210870
gestational diabetes	rs1600866	T	C	12	40072649	SLC2A13	0.411	0.069	0.013	1.86e-07	0.002	492.205	210870
gestational diabetes	rs16912471	A	G	11	93290997	CCDC67	0.097	0.134	0.022	6.76e-10	0.003	657.85	210870
gestational diabetes	rs16916085	G	C	11	91452120	FAT3	0.378	0.069	0.013	2.84e-07	0.002	472.616	210870
gestational diabetes	rs17766570	A	G	10	105000000	SORCS3	0.236	-0.076	0.016	1.32e-06	0.002	435.154	210870
gestational diabetes	rs2028927	T	G	11	93272568	CCDC67	0.021	0.288	0.043	2.31e-11	0.003	718.409	210870
gestational diabetes	rs2187240	G	A	21	42114725	UMODL1	0.118	0.092	0.02	3.44e-06	0.002	375.467	210870
gestational diabetes	rs2237897	C	T	11	2837316	KCNQ1	0.082	-0.124	0.025	5.39e-07	0.002	489.442	210870
gestational diabetes	rs2845880	C	A	11	92284533	FAT3	0.729	-0.082	0.015	1.5e-08	0.003	567.891	210870
gestational diabetes	rs2971669	C	T	7	44192179	GCK	0.135	0.091	0.019	1.36e-06	0.002	409.859	210870
gestational diabetes	rs3129137	T	C	6	29162499	OR2J2	0.308	0.072	0.014	2.78e-07	0.002	469.903	210870
gestational diabetes	rs3132934	G	T	6	32199232	NOTCH4	0.615	0.077	0.014	1.03e-08	0.003	599.2	210870
gestational diabetes	rs320369	A	G	1	118000000	FAM46C	0.627	-0.062	0.014	4.65e-06	0.002	379.506	210870
gestational diabetes	rs35198068	T	C	10	113000000	TCF7L2	0.202	0.157	0.016	7.84e-23	0.008	1688.63	210870
gestational diabetes	rs35709256	G	A	11	92879116	FAT3	0.149	0.09	0.018	5.49e-07	0.002	436.358	210870
gestational diabetes	rs3858461	T	C	11	32473416	WT1	0.38	0.065	0.013	1.37e-06	0.002	418.223	210870
gestational diabetes	rs4300038	G	A	8	117000000	SLC30A8	0.374	-0.072	0.014	1.11e-07	0.002	515.723	210870
gestational diabetes	rs58667885	G	A	5	172000000	SMIM23	0.016	0.24	0.05	1.62e-06	0.002	380.268	210870
gestational diabetes	rs6082742	A	T	20	22541698	FOXA2	0.945	0.155	0.03	1.94e-07	0.002	527.927	210870
gestational diabetes	rs613937	A	G	11	72763794	ARAP1,STARD10	0.259	-0.074	0.015	9.79e-07	0.002	443.752	210870
gestational diabetes	rs61975177	C	A	13	95657476	DZIP1	0.293	0.068	0.014	2.03e-06	0.002	404.355	210870
gestational diabetes	rs6562107	T	C	13	60403457	TDRD3	0.173	-0.085	0.018	1.32e-06	0.002	442.345	210870
gestational diabetes	rs6884837	C	G	5	31544180	C5orf22	0.272	0.067	0.015	4e-06	0.002	378.941	210870
gestational diabetes	rs7227997	G	A	18	34489026	DTNA	0.75	-0.071	0.015	2.42e-06	0.002	403.05	210870
gestational diabetes	rs72836129	C	G	6	22213525	PRL	0.333	-0.067	0.014	1.48e-06	0.002	423.478	210870
gestational diabetes	rs74628648	C	T	12	97457224	NEDD1	0.078	-0.146	0.025	6.08e-09	0.003	654.996	210870
gestational diabetes	rs74705765	T	C	16	24295982	CACNG3	0.029	-0.191	0.041	2.46e-06	0.002	440.025	210870
gestational diabetes	rs74829505	G	A	11	95505380	FAM76B	0.03	-0.193	0.04	1.75e-06	0.002	453.547	210870
gestational diabetes	rs76250953	G	A	11	93298352	CCDC67	0.015	-0.308	0.059	2.29e-07	0.003	573.157	210870
gestational diabetes	rs76879648	C	T	1	214000000	PROX1	0.008	0.323	0.069	2.45e-06	0.002	337.922	210870
gestational diabetes	rs7766070	C	A	6	20686342	CDKAL1	0.332	0.104	0.014	3.84e-14	0.005	1013.7	210870
gestational diabetes	rs780094	T	C	2	27518370	GCKR	0.645	0.104	0.014	3.97e-14	0.005	1058.74	210870
gestational diabetes	rs78020513	T	C	11	92356145	FAT3	0.027	0.23	0.039	3.59e-09	0.003	587.001	210870
gestational diabetes	rs79861300	C	T	19	35677094	UPK1A	0.182	0.08	0.017	1.74e-06	0.002	400.686	210870
gestational diabetes	rs8192552	G	A	11	92969796	MTNR1B	0.044	-0.166	0.034	8.84e-07	0.002	489.825	210870
gestational diabetes	rs860262	C	A	7	28154778	JAZF1	0.488	-0.064	0.013	9.58e-07	0.002	435.121	210870
gestational diabetes	rs9285019	C	T	5	96383590	PCSK1	0.316	-0.148	0.014	3.82e-25	0.009	2007.06	210870
gestational diabetes	rs9898218	G	T	17	48029268	COPZ2	0.469	-0.06	0.013	4.61e-06	0.002	380.162	210870
Pre-eclamupsia	rs13306561	A	G	1	11805747	MTHFR	0.146	-0.136	0.025	4.48e-08	0.005	974.357	200929
Pre-eclamupsia	rs58719905	G	A	1	238000000	MTRNR2L11	0.41	-0.081	0.017	2.98e-06	0.003	671.808	200929
Pre-eclamupsia	rs4669369	A	G	2	9147073	ASAP2	0.696	0.088	0.019	2.29e-06	0.003	701.564	200929
Pre-eclamupsia	rs17030668	A	G	2	43314273	THADA	0.134	0.111	0.024	4.7e-06	0.003	608.438	200929
Pre-eclamupsia	rs116420012	C	T	2	54955481	EML6	0.013	-0.421	0.085	7.34e-07	0.005	961.252	200929
Pre-eclamupsia	rs11715561	G	A	3	112000000	TMPRSS7	0.631	-0.083	0.017	2.36e-06	0.003	671.109	200929
Pre-eclamupsia	rs79252936	G	A	3	157000000	SSR3	0.09	-0.148	0.031	1.78e-06	0.004	755.022	200929
Pre-eclamupsia	rs4245909	A	G	3	169000000	MECOM	0.501	-0.079	0.017	4.01e-06	0.003	655.7	200929
Pre-eclamupsia	rs192511424	T	G	4	30339101	PCDH7	0.021	-0.32	0.066	1.09e-06	0.004	871.382	200929
Pre-eclamupsia	rs74749763	G	A	4	171000000	GALNTL6	0.086	0.137	0.03	4.72e-06	0.003	627.407	200929
Pre-eclamupsia	rs10059884	C	A	5	32832368	NPR3	0.586	0.086	0.017	7.73e-07	0.004	752.735	200929
Pre-eclamupsia	rs115694633	T	C	5	129000000	ADAMTS19	0.016	0.291	0.063	3.75e-06	0.003	571.473	200929
Pre-eclamupsia	rs116510165	G	A	6	25847445	SLC17A3	0.047	-0.202	0.042	2e-06	0.004	776.408	200929
Pre-eclamupsia	rs10103355	A	G	8	18061425	ASAH1	0.969	-0.218	0.046	1.92e-06	0.003	609.011	200929
Pre-eclamupsia	rs7043897	T	C	9	79351161	TLE4	0.367	0.082	0.018	2.72e-06	0.003	664.792	200929
Pre-eclamupsia	rs10882398	T	A	10	94133031	PLCE1	0.592	0.085	0.017	9.37e-07	0.003	740.418	200929
Pre-eclamupsia	rs6585195	G	C	10	113000000	TCF7L2	0.119	0.118	0.026	4.02e-06	0.003	614.457	200929
Pre-eclamupsia	rs113070138	C	T	11	64862835	EHD1	0.02	0.28	0.057	8.44e-07	0.003	661.344	200929
Pre-eclamupsia	rs7313132	T	C	12	80266719	OTOGL	0.846	-0.106	0.023	4.53e-06	0.003	615.858	200929
Pre-eclamupsia	rs146193543	G	A	12	111000000	HVCN1	0.027	-0.261	0.057	3.99e-06	0.004	758.374	200929
Pre-eclamupsia	rs7963641	G	A	12	111000000	CUX2	0.157	-0.122	0.024	4.6e-07	0.004	839.313	200929
Pre-eclamupsia	rs7318880	C	T	13	28564148	FLT1	0.465	0.079	0.017	3.8e-06	0.003	653.751	200929
Pre-eclamupsia	rs7350699	G	T	13	61973023	RP11-310K10.1	0.173	0.103	0.022	2.72e-06	0.003	648.545	200929
Pre-eclamupsia	rs77284716	T	C	14	65128480	MAX	0.032	0.21	0.046	4.48e-06	0.003	574.413	200929
Pre-eclamupsia	rs4774622	A	T	15	52385576	MYO5A	0.858	0.119	0.025	2.4e-06	0.003	724.552	200929
Pre-eclamupsia	rs11650519	T	C	17	73429654	SDK2	0.336	0.082	0.018	4.21e-06	0.003	637.932	200929
Pre-eclamupsia	rs148462858	A	C	18	62430639	TNFRSF11A	0.034	0.213	0.045	1.92e-06	0.003	622.818	200929
Pre-eclamupsia	rs8111930	A	G	19	10257374	MRPL4	0.917	-0.144	0.03	1.27e-06	0.003	668.289	200929
Pre-eclamupsia	rs167479	T	G	19	11416089	RGL3	0.574	0.101	0.017	4.47e-09	0.005	1063.71	200929
Pre-eclamupsia	rs1874490	T	C	19	31343072	TSHZ3	0.146	0.113	0.024	1.44e-06	0.003	678.286	200929
Pre-eclamupsia	rs6060809	C	T	20	36129428	EPB41L1	0.034	0.216	0.044	7.65e-07	0.003	654.419	200929
Hyperemesis gravidarum	rs72668961	A	G	1	69452467	LRRC7	0.078	-0.269	0.059	4.16e-06	0.01	1924.34	182260
Hyperemesis gravidarum	rs113365222	T	C	2	131824452	CCDC74A	0.15	0.195	0.04	1.17e-06	0.01	1779.81	182260
Hyperemesis gravidarum	rs115443611	T	C	2	171422522	METTL8	0.053	0.287	0.06	1.8e-06	0.008	1526.85	182260
Hyperemesis gravidarum	rs115943317	C	A	3	152039112	SUCNR1	0.021	0.425	0.09	2.37e-06	0.007	1376.68	182260
Hyperemesis gravidarum	rs9857331	A	G	3	177474147	TBL1XR1	0.237	-0.162	0.035	4.85e-06	0.01	1749.42	182260
Hyperemesis gravidarum	rs28548870	T	C	4	125611815	FAT4	0.192	0.166	0.036	4.32e-06	0.009	1565.03	182260
Hyperemesis gravidarum	rs4053128	T	C	6	9535976	OFCC1	0.782	-0.192	0.034	2.51e-08	0.013	2314.34	182260
Hyperemesis gravidarum	rs2134294	T	C	6	55269449	HCRTR2	0.559	-0.155	0.029	1.26e-07	0.012	2176.43	182260
Hyperemesis gravidarum	rs138530321	G	A	7	1690175	ELFN1	0.086	-0.265	0.056	2.39e-06	0.011	2044.04	182260
Hyperemesis gravidarum	rs142480234	C	T	7	17753007	SNX13	0.003	1.046	0.214	9.86e-07	0.006	1037.97	182260
Hyperemesis gravidarum	rs35409917	A	G	9	129710033	PRRX2	0.098	0.217	0.046	3.08e-06	0.008	1531.89	182260
Hyperemesis gravidarum	rs61874533	G	T	10	91603342	PPP1R3C	0.083	-0.266	0.057	3.25e-06	0.011	1988.85	182260
Hyperemesis gravidarum	rs12805184	A	G	11	101364793	TRPC6	0.209	0.181	0.035	1.97e-07	0.011	1992.42	182260
Hyperemesis gravidarum	rs12878373	T	G	14	42238077	LRFN5	0.162	0.18	0.038	2.84e-06	0.009	1623.43	182260
Hyperemesis gravidarum	rs11875108	T	C	18	68209753	TMX3	0.326	0.159	0.031	2.27e-07	0.011	2040.84	182260
Hyperemesis gravidarum	rs16982345	G	A	19	18389912	GDF15	0.27	-0.267	0.034	6.23e-15	0.028	5284.35	182260
Hyperemesis gravidarum	rs55935482	G	A	19	18698901	CRTC1	0.309	-0.154	0.032	1.91e-06	0.01	1859.73	182260
Hyperemesis gravidarum	rs117350146	T	C	19	18914472	AC002985.3,COPE	0.138	0.192	0.041	2.72e-06	0.009	1618.68	182260
Hyperemesis gravidarum	rs80022716	G	C	19	50696888	SHANK1	0.118	-0.22	0.048	4.97e-06	0.01	1862.45	182260
Ectopic pregnancy	rs792110	C	T	2	5393760	SOX11	0.583	-0.089	0.019	4.97e-06	0.004	595.796	155270
Ectopic pregnancy	rs386736	C	A	3	157000000	LEKR1	0.441	-0.093	0.019	1.58e-06	0.004	666.23	155270
Ectopic pregnancy	rs76481969	G	A	13	55051430	OLFM4	0.064	0.171	0.037	4.57e-06	0.004	551.303	155270
Ectopic pregnancy	rs139421381	G	T	14	94459937	SERPINA9	0.004	-0.976	0.205	1.82e-06	0.008	1246.19	155270
Ectopic pregnancy	rs117005195	G	A	17	71376236	SOX9	0.037	0.22	0.048	4.74e-06	0.003	534.704	155270
Ectopic pregnancy	rs1470925	G	A	18	1586703	ADCYAP1	0.371	0.09	0.02	4.93e-06	0.004	589.08	155270
Ectopic pregnancy	rs146135714	G	A	20	2638689	TMC2	0.026	0.265	0.057	3.85e-06	0.003	544.786	155270
Ectopic pregnancy	rs73620479	G	A	20	53539525	ZNF217	0.07	-0.194	0.04	1.22e-06	0.005	758.994	155270
Ectopic pregnancy	rs41280821	G	A	22	37927345	MICALL1	0.053	0.19	0.041	3.56e-06	0.004	562.283	155270
Fetal growth restriction	rs2642445	C	A	1	221000000	MTARC1	0.231	-0.136	0.029	3.77e-06	0.007	1397.31	210870
Fetal growth restriction	rs77887329	G	A	1	244000000	C1orf100	0.026	-0.404	0.085	1.83e-06	0.008	1783.1	210870
Fetal growth restriction	rs11124245	T	C	2	31183092	CAPN14	0.585	-0.114	0.024	2.63e-06	0.006	1339.4	210870
Fetal growth restriction	rs281505	G	A	2	46188406	PRKCE	0.544	0.115	0.024	2.29e-06	0.007	1388.18	210870
Fetal growth restriction	rs115392580	G	A	2	56314980	CCDC85A	0.053	0.252	0.05	4.78e-07	0.006	1350.89	210870
Fetal growth restriction	rs9874171	A	G	3	67247057	SUCLG2	0.007	0.567	0.123	4.17e-06	0.005	955.847	210870
Fetal growth restriction	rs142259034	T	A	6	152000000	ESR1	0.009	0.504	0.11	4.67e-06	0.005	1002.02	210870
Fetal growth restriction	rs6979387	A	G	7	139000000	KLRG2	0.113	-0.188	0.04	2.78e-06	0.007	1507.63	210870
Fetal growth restriction	rs73490581	A	G	7	157000000	UBE3C	0.059	-0.262	0.055	1.84e-06	0.008	1604.57	210870
Fetal growth restriction	rs117928402	C	T	8	76058066	HNF4G	0.025	0.322	0.069	3.48e-06	0.005	1083.1	210870
Preterm delivery	rs2492077	A	C	1	41494393	EDN2	0.756	-0.089	0.018	1.03e-06	0.003	498.185	171284
Preterm delivery	rs148298502	C	T	4	27491638	STIM2	0.012	0.328	0.066	7.45e-07	0.003	444.885	171284
Preterm delivery	rs2946160	A	G	5	158464870	EBF1	0.785	-0.099	0.019	2.14e-07	0.003	563.822	171284
Preterm delivery	rs28419237	C	G	7	153822065	DPP6	0.155	0.099	0.021	3.9e-06	0.003	437.374	171284
Preterm delivery	rs148537967	T	C	9	3889844	GLIS3	0.024	0.244	0.048	4.27e-07	0.003	481.985	171284
Preterm delivery	rs4906919	G	A	15	24843957	SNRPN	0.361	-0.078	0.017	2.75e-06	0.003	482.344	171284
Preterm delivery	rs12975912	G	A	19	31081156	TSHZ3	0.556	0.074	0.034	8.83e-08	0.003	469.622	171284
Preterm delivery	rs8109033	T	C	19	3812036	ZFR2	0.051	0.181	0.016	4.67e-06	0.003	545.932	171284
spontaneous abortion	rs12121555	A	G	1	15405611	EFHD2	0.155	0.073	0.016	4.1e-06	0.001	232.358	166528
spontaneous abortion	rs1511817	G	A	4	76465525	SHROOM3	0.682	0.057	0.012	4.06e-06	0.001	236.957	166528
spontaneous abortion	rs140657628	A	G	4	152000000	GATB	0.011	-0.28	0.059	2.06e-06	0.002	291.993	166528
spontaneous abortion	rs2624524	C	T	5	117000000	SEMA6A	0.299	-0.06	0.013	2.47e-06	0.001	249.282	166528
spontaneous abortion	rs62515194	T	A	8	55660997	TMEM68	0.077	-0.114	0.022	2.4e-07	0.002	309.787	166528
spontaneous abortion	rs7850545	G	C	9	26671844	CAAP1	0.234	0.063	0.014	3.87e-06	0.001	234.645	166528
spontaneous abortion	rs7094415	C	T	10	101000000	PDZD7	0.547	-0.053	0.012	4.74e-06	0.001	236.162	166528
spontaneous abortion	rs117054283	T	C	13	44274272	SERP2	0.038	0.135	0.029	4.31e-06	0.001	220.618	166528
spontaneous abortion	rs1290796	T	C	14	66040810	FUT8	0.943	-0.119	0.024	8.36e-07	0.002	255.797	166528
spontaneous abortion	rs111479703	C	T	16	84947368	CRISPLD2	0.029	-0.177	0.036	1.16e-06	0.002	290.09	166528
spontaneous abortion	rs11696612	A	G	20	33022316	BPIFB2	0.038	-0.168	0.031	9.89e-08	0.002	345.879	166528
1 Position based on GRCh38.p7. 2 N refers to the sample size of the initial GWAS from which the genetic variants were selected. Abbreviations: SNPs: single nucleotide polymorphisms; MR: Mendelan randomization; NEA: non-effect allele; EA: effect allele; chr: chromosome; EAF: effect allele frequency; pos: position; SE: standard error.

## Sheet: Table S6
Table S6. The complementary MR analyses results of the causal effects of APOs on RA in European populations.
Exposure	No of SNPs	Method	OR (95%CI)	P-value
Gestational hypertension	25	IVW	1.04(0.95-1.13)	0.397
		MR Egger	0.96(0.67-1.36)	0.808
		Weighted median	0.98(0.87-1.11)	0.754
		Simple mode	0.96(0.75-1.22)	0.722
		Weighted mode	0.96(0.78-1.17)	0.691
Gestational diabetes	52	IVW	0.98(0.93-1.04)	0.524
		MR Egger	1.02(0.90-1.15)	0.792
		Weighted median	0.98(0.92-1.06)	0.695
		Simple mode	1.01(0.87-1.16)	0.919
		Weighted mode	0.98(0.92-1.06)	0.689
Pre-eclampsia	31	IVW	1.04(0.97-1.11)	0.292
		MR Egger	1.00(0.81-1.23)	0.995
		Weighted median	1.05(0.96-1.16)	0.283
		Simple mode	1.11(0.94-1.30)	0.226
		Weighted mode	1.08(0.94-1.25)	0.304
Hyperemesis gravidarum	19	IVW	1.02(0.97-1.07)	0.448
		MR Egger	1.07(0.90-1.28)	0.456
		Weighted median	1.00(0.94-1.07)	0.864
		Simple mode	1.00(0.92-1.09)	0.985
		Weighted mode	0.99(0.92-1.07)	0.833
Ectopic pregnancy	9	IVW	1.00(0.90-1.10)	0.936
		MR Egger	0.88(0.75-1.03)	0.162
		Weighted median	0.98(0.87-1.10)	0.708
		Simple mode	0.99(0.85-1.15)	0.906
		Weighted mode	0.97(0.85-1.10)	0.637
Fetal growth restriction	10	IVW	1.03(0.95-1.11)	0.522
		MR Egger	0.95(0.81-1.12)	0.559
		Weighted median	1.02(0.92-1.14)	0.643
		Simple mode	1.02(0.90-1.17)	0.752
		Weighted mode	1.03(0.92-1.16)	0.59
Preterm delivery	8	IVW	1.12(0.97-1.29)	0.116
		MR Egger	1.19(0.82-1.73)	0.386
		Weighted median	1.11(0.93-1.33)	0.232
		Simple mode	1.13(0.89-1.43)	0.356
		Weighted mode	1.11(0.91-1.35)	0.345
Spontaneous abortion	11	IVW	1.19(1.00-1.43)	0.056
		MR Egger	1.11(0.74-1.68)	0.626
		Weighted median	1.09(0.86-1.38)	0.488
		Simple mode	1.09(0.77-1.55)	0.628
		Weighted mode	1.06(0.78-1.42)	0.72
IVW: inverse-variance weighting.

## Sheet: Table S7
Table S7. Inferring casual relationships of APOs on RA using cML-MA-BIC method in European populations.
Exposure	No of SNPs	OR (95%CI)	P-value
Gestational hypertension	25	1.01(0.96-1.06)	0.773
Gestational diabetes	52	0.97(0.92-1.01)	0.091
Pre-eclampsia	31	1.04(0.98-1.10)	0.186
Hyperemesis gravidarum	19	1.04(0.98-1.10)	0.187
Ectopic pregnancy	9	0.99(0.91-1.08)	0.892
Fetal growth restriction	10	1.02(0.94-1.103)	0.588
Preterm delivery	8	1.01(0.91-1.11)	0.823
Spontaneous abortion	11	1.201(0.99-1.39)	0.0567

## Sheet: Table S8
Table S8: Sensitivity analyses using Cochran's Q test, MR-Egger and MRPROSSO for the Mendelian randomization analysis in European populations.
Exposure	Outcome	No of SNPs	Heterogeneity		Pleiotropy			MR-PRESSO
			Q statistic	P-value	MR-Egger intercept	SE	P-value	Global Test	P-value
Gestational hypertension	Rheumatoid arthritis	25	29.914	0.152	0.007	0.015	0.648	32.957	0.18
Gestational diabetes	Rheumatoid arthritis	52	85.617	0.001	-0.004	0.007	0.534	45.32	0.678
Pre-eclampsia	Rheumatoid arthritis	31	32.217	0.31	0.004	0.012	0.724	62.582	0.207
Hyperemesis gravidarum	Rheumatoid arthritis	19	14.666	0.62	-0.01	0.018	0.565	16.53	0.685
Ectopic pregnancy	Rheumatoid arthritis	9	6.496	0.483	0.022	0.012	0.113	12.322	0.459
Fetal growth restriction	Rheumatoid arthritis	10	2.172	0.975	0.016	0.015	0.316	5.614	0.926
Preterm delivery	Rheumatoid arthritis	8	4.495	0.61	-0.008	0.021	0.724	5.582	0.736
Spontaneous abortion	Rheumatoid arthritis	11	6.18	0.722	0.006	0.016	0.715	8.013	0.783

## Sheet: Table S9
Table S9: Summary information for SNPs that were used as genetic instruments for MR analyses of Rheumatoid arthritis in East Asian populations.
SNP	EA	NEA	Chr	Pos1	Gene	EAF	Beta	SE	P	R2	F	N2
rs12617656	T	C	2	161994637	DPP4	0.338	0.217528	0.0379581	1e-08	0.0211755	39.8924	1846
rs1854853	G	A	6	167119574	CCR6	0.468	0.23444	0.0368538	2e-10	0.0273684	51.6904	1839
rs12379034	C	T	9	120400388	CDK5RAP2	0.25	0.28968	0.0406255	1e-12	0.031468	59.4574	1832
1 Position based on GRCh38.p7. 2 N refers to the sample size of the initial GWAS from which the genetic variants were selected. Abbreviations: SNPs: single nucleotide polymorphisms; MR: Mendelan randomization; NEA: non-effect allele; EA: effect allele; chr: chromosome; EAF: effect allele frequency; pos: position; SE: standard error.

## Sheet: Table S10
Table S10. The complementary MR analyses results of the causal effects of APOs on RA in East Asia population.
Exposure	No of SNPs	Method	OR (95%CI)	P-value
Pre-eclampsia	3	IVW	1.235(6.54E-5-23312.776)	0.973247
		cML	0.985(0.306-1.663)	0.964083
		MR Egger	1.017(0.468-2.212)	0.966037
		Weighted median	1.018(0.441-2.349)	0.967267
		Simple mode	0.774(0.278-2.153)	0.672044
		Weighted mode	0.985(0.350-2.767)	0.979114
Ectopic pregnancy	3	IVW	2.675(0.2448-29.238)	0.56795
		cML	1.026(0.732-1.319)	0.864854
		MR Egger	1.047(0.754-1.454)	0.78473
		Weighted median	1.021(0.766-1.361)	0.884699
		Simple mode	1.064(0.666-1.699)	0.820426
		Weighted mode	1.130(0.722-1.768)	0.646262
Spontaneous abortion	3	IVW	0.666(0.364-1.217)	0.186448
		cML	0.66(0.04-1.279)	0.188346
		MR Egger	5.955(0.039-905.519)	0.612907
		Weighted median	0.666(0.332-1.337)	0.253461
		Simple mode	0.552(0.220-1.386)	0.333103
		Weighted mode	0.707(0.306-1.634)	0.502603
IVW: inverse-variance weighting.

[truncated: 1 more sheets: Table S11]
